# Supplementary material for: Comparative Effectiveness of Emergency Resuscitative Thoracotomy versus Closed Chest Compressions among Patients with Critical Blunt Trauma: A Nationwide Cohort Study in Japan
Source: PLoS One. 2016 Jan 14;11(1):e0145963. doi: 10.1371/journal.pone.0145963 (PMC4713157; doi:10.1371/journal.pone.0145963)
Supplement: S1 Table — (XLSX) [file pone.0145963.s001.xlsx]

## Sheet: S1 Table
	S1Table. Characteristics of 24 h survivor and nonsurvivor after critical blunt trauma conducted ERTand/or CCC
					24 h survival
	Variable				Survivor (n = 178)	Nonsurvivor (n = 1,199)	P-value
	Age, y (mean±SD)				54.5±22.6	57.0±22.6	0.11
	Male, n (%)				131 (74)	790 (66)	0.041
	Onset year, n (%)						0.089
	2004-2006				36 (20)	169 (14)
	2007-2009				57 (32)	436 (36)
	2010-2012				85 (48)	594 (50)
	Cause of trauma, n (%)						0.55
	Accident				138 (78)	896 (75)
	Self-inflicted injury (suicide)				16 (9)	183 (15)
	Injury				1 (1)	5 (0)
	Wokers' accident				16 (9)	66 (6)
	Missing				7 (4)	49 (4)
	Transfer mode, n (%)						<0.001
	Transported directly from the injury site				147 (83)	1,088 (91)
	Transferred from another hospital				24 (13)	84 (7)
	Ambulance except				5 (3)	5 (0)
	Missing				2 (1)	22 (2)
	Transporter type, n (%)						<0.001
	Ambulance				120 (67)	975 (81)
	Ambulance with physician				9 (5)	68 (6)
	Private automobile				2 (1)	4 (0)
	Air ambulance				43 (24)	127 (11)
	Missing				4 (2)	25 (2)
	Vital signs on ED arrival (mean±SD)
	Systolic blood pressure, mmHg				100.7±43.1	83.2±41.0	<0.001
	Respiratory rate, breaths/min				20.5±12.7	22.3±13.7	0.098
	Heart rate, beats/min				99.4±32.6	101.7±35.5	0.241
	Glasgow Coma Scale				7.6±4.7	6.6±4.3	0.009
	Temperature, ℃				35.5±1.5	35.4±1.5	0.082
	AIS (mean±SD)
	1 (Head)				3.9±1.3	3.8±1.3	0.362
	2 (Face)				1.7±0.8	1.7±1.2	0.451
	3 (Neck)				4.3±3.4	2.6±2.0	0.269
	4 (Thorax)				2.0±2.2	3.0±2.0	<0.001
	5 (Abdomen and pelvic contents)				3.0±1.0	3.7±1.6	0.005
	6 (Cervical spine)				3.7±1.6	2.7±1.3	<0.001
	7 (Upper extremity)				2.0±0.8	2.1±0.7	0.843
	8 (Lower extremity)				3.2±1.3	3.5±1.3	0.08
	9 (External)				1.1±0.4	1.1±0.2	0.33
	ISS (mean±SD)				31.9±17.1	36.8±15.5	<0.001
	FAST, n (%)						<0.001
	Positive				35 (20)	435 (36)
	Negative				115 (65)	602 (50)
	Not conducted				21 (12)	101 (8)
	Missing				7 (4)	61 (5)
	Blood transfusion, n (%)						<0.001
	Transfusion				91 (51)	827 (69)
	Not transfusion				83 (47)	351 (29)
	Missing				4 (2)	21 (2)
	Drinking, n (%)				14 (8)	43 (4)	<0.001
	Missing				164 (92)	1,156 (96)
	ERT: Emergency resuscitative thoracotomy
	CCC: Closed-chest compression
	SD: Standard deviation
	ED: Emergency department
	FAST: Focused assessment with sonography for trauma
	AIS: Abbreviated injury scale
	ISS: Injury severity score
